# Supplementary material for: Movement Disorders in MOGAD: A Systematic Review
Source: Medicina (Kaunas). 2026 Apr 4;62(4):693. doi: 10.3390/medicina62040693 (PMC13117712; doi:10.3390/medicina62040693)
Supplement: Supplementary file 1 [file medicina-62-00693-s001.zip]

Archive with 2 entries (2 files):
- supplementary Table S1 cohort studies MOGAD SK.pdf
- Supplementary Table S2 SK final case reports.pdf
